# Supplementary material for: Genetic Polymorphisms of Estrogen Receptors α and β and the Risk of Developing Prostate Cancer
Source: PLoS One. 2009 Aug 5;4(8):e6523. doi: 10.1371/journal.pone.0006523 (PMC2715882; doi:10.1371/journal.pone.0006523)
Supplement: Table S1 — Hardy Weinberg Equilibrium (HWE) among Caucasian cases and controls (0.02 MB XLS) [file pone.0006523.s001.xls]

## Sheet: Sheet1
Supplementary table 1. Hardy Weinberg Equilibrium (HWE) among Caucasian cases and controls
Gene	SNP region	dbSNP ID	Major/minor
			allele	HWE p value*
				case	controls
ESR1	Ex4-122C>G	rs1801132	C/G	0.988	0.267
ESR1	Ex1+392T>C	rs2077647	T/C	0.532	0.155
ESR1	Ex1-192G>C	rs746432	G/C	0.454	0.108
ESR1	IVS6+52G>T	rs2273206	G/T	0.962	0.006
ESR1	-104062C>T	rs851982	C/T	0.38	0.029
ESR1	Ex8+229G>A	rs2228480	G/A	0.596	0.959
ESR2	38 bp 3' of STP G>A	rs4986938	G/A	0.92	0.283
ESR2	5659 bp 3' of STP A>G	rs928554	A/G	0.036	0.045
ESR2	5696 bp 3' of STP A>G	NA§	A/G	0.718	0.982
ESR2	5772 bp 3' of STP A>G	rs8018687	A/G	0.357	0.823
*p value of chi square test
§ no data available
