# Supplementary material for: Genetic Polymorphisms of Estrogen Receptors α and β and the Risk of Developing Prostate Cancer
Source: PLoS One. 2009 Aug 5;4(8):e6523. doi: 10.1371/journal.pone.0006523 (PMC2715882; doi:10.1371/journal.pone.0006523)
Supplement: Table S2 — Observed estrogen receptor SNP frequency in CLUE controls and SNP500/dbSNP data by race (0.02 MB XLS) [file pone.0006523.s002.xls]

## Sheet: Sheet1
Supplementary table 2. Observed estrogen receptor SNP frequency in CLUE controls and SNP500/dbSNP data by race
Gene	SNP region	dbSNP ID	Amino Acid	Major/minor	Major allele frequency						Major allele frequency
				allele	in Caucasians, p						in African American, p
					CLUE controls		SNP500, dbSNP		p-value*		CLUE controls		SNP500, dsSNP		p-value*
					N	frequency	N	frequency			N	frequency	N	frequency
ESR1	Ex4-122C>G	rs1801132	Pro325Pro	C/G	429	0.792	31	0.726†	0.386		11	0.9	24	0.729†	0.255
ESR1	Ex1+392T>C	rs2077647	Ser10Ser	T/C	429	0.507	31	0.516†	0.923		11	0.65	24	0.500†	0.408
ESR1	Ex1-192G>C	rs746432	Ala87Ala	G/C	429	0.899	21	0.905†	0.929		11	0.95	24	0.978†	0.656
ESR1	IVS6+52G>T	rs2273206		G/T	NA	NA	NA	NA			NA	NA	NA	NA
ESR1	-104062C>T	rs851982		C/T	429	0.846	31	0.823†	0.733		11	0.95	23	0.717†	0.117
ESR1	Ex8+229G>A	rs2228480	Thr594Thr	G/A	429	0.598	931	0.797‡	0.032		11	0.7	23	0.804‡	0.5
ESR2	38 bp 3' of STP G>A	rs4986938		G/A	429	0.61	66	0.667†	0.375		11	0.7	75	0.813†	0.383
ESR2	5659 bp 3' of STP A>G	rs928554		A/G	429	0.57	24	0.646‡	0.464		11	0.7	22	0.886‡	0.186
ESR2	5696 bp 3' of STP A>G	NA§		A/G	NA	NA	NA	NA			NA	NA	NA	NA
ESR2	5772 bp 3' of STP A>G	rs8018687		A/G	429	0.931	24	0.917‡	0.793		11	0.9	22	0.568‡	0.054
*p value of difference from two sample proportion z-test (Comparisons were made only for the SNPs that have SNP500 population data available.)
† population frequency data from SNP500, http://snp500cancer.nci.nih.gov/home_1.cfm
‡ popualtion frequency data from dbSNP, http://0-www.ncbi.nlm.nih.gov.csulib.ctstateu.edu/SNP
§ no data available
